# Supplementary material for: The Feasibility of Implementing the Flexible Surge Capacity Concept in Bangkok: Willing Participants and Educational Gaps
Source: Int J Environ Res Public Health. 2021 Jul 22;18(15):7793. doi: 10.3390/ijerph18157793 (PMC8345441; doi:10.3390/ijerph18157793)
Supplement: Supplementary file 1 [file ijerph-18-07793-s001.zip]

Archive with 2 entries (2 files):
- ijerph-1200729-Supplementary A.pdf
- ijerph-1200729-Supplementary B.xlsx
